# Supplementary material for: TRAIP resolves DNA replication-transcription conflicts during the S-phase of unperturbed cells
Source: Nat Commun. 2023 Aug 21;14:5071. doi: 10.1038/s41467-023-40695-y (PMC10442450; doi:10.1038/s41467-023-40695-y)
Supplement: Supplementary file 4 — Source Data [file 41467_2023_40695_MOESM4_ESM.xlsx]

## Sheet: Figure 1a
anti-TRAIP antibody
Below: Actin Loading controls

## Sheet: Figure 1b
HCT116 Cell Lines						hTERT-RPE1 Cell Lines
Repeat	Cell Line	Sample	Normalised Colony Formation			Repeat	Cell Line	Sample	Normalised Colony Formation
1	CMV-OsTIR1 Only	- IAA	1.07499			1	Tet-OsTIR1 Only	- Dox - IAA	0.981299
1	CMV-OsTIR1 Only	- IAA	1.06763			2	Tet-OsTIR1 Only	- Dox - IAA	0.964477
1	CMV-OsTIR1 Only	- IAA	0.819744			3	Tet-OsTIR1 Only	- Dox - IAA	1.0542
2	CMV-OsTIR1 Only	- IAA	0.839378			1	Tet-OsTIR1 Only	- Dox + IAA	1.03457
2	CMV-OsTIR1 Only	- IAA	0.809926			2	Tet-OsTIR1 Only	- Dox + IAA	0.899992
2	CMV-OsTIR1 Only	- IAA	0.790292			3	Tet-OsTIR1 Only	- Dox + IAA	1.07943
3	CMV-OsTIR1 Only	- IAA	1.34006			1	Tet-OsTIR1 Only	+ Dox - IAA	0.930832
3	CMV-OsTIR1 Only	- IAA	1.17807			2	Tet-OsTIR1 Only	+ Dox - IAA	0.986907
3	CMV-OsTIR1 Only	- IAA	1.0799			3	Tet-OsTIR1 Only	+ Dox - IAA	1.03457
1	CMV-OsTIR1 Only	+ IAA	1.08972			1	Tet-OsTIR1 Only	+ Dox + IAA	0.939244
1	CMV-OsTIR1 Only	+ IAA	1.07499			2	Tet-OsTIR1 Only	+ Dox + IAA	0.933636
1	CMV-OsTIR1 Only	+ IAA	0.883556			3	Tet-OsTIR1 Only	+ Dox + IAA	0.824291
2	CMV-OsTIR1 Only	+ IAA	0.927734			1	TRAIP-mAID	- Dox - IAA	1.03709
2	CMV-OsTIR1 Only	+ IAA	0.780475			2	TRAIP-mAID	- Dox - IAA	0.899108
2	CMV-OsTIR1 Only	+ IAA	0.800109			3	TRAIP-mAID	- Dox - IAA	1.0638
3	CMV-OsTIR1 Only	+ IAA	1.36951			1	TRAIP-mAID	- Dox + IAA	0.876853
3	CMV-OsTIR1 Only	+ IAA	1.23698			2	TRAIP-mAID	- Dox + IAA	1.05935
3	CMV-OsTIR1 Only	+ IAA	1.10935			3	TRAIP-mAID	- Dox + IAA	0.939168
1	TRAIP-mAID C2	- IAA	1.1928			1	TRAIP-mAID	+ Dox - IAA	0.658753
1	TRAIP-mAID C2	- IAA	1.28116			2	TRAIP-mAID	+ Dox - IAA	0.77448
1	TRAIP-mAID C2	- IAA	0.991546			3	TRAIP-mAID	+ Dox - IAA	0.627596
2	TRAIP-mAID C2	- IAA	0.839378			1	TRAIP-mAID	+ Dox + IAA	0
2	TRAIP-mAID C2	- IAA	0.74366			2	TRAIP-mAID	+ Dox + IAA	0.0222552
2	TRAIP-mAID C2	- IAA	0.593946			3	TRAIP-mAID	+ Dox + IAA	0.0178041
3	TRAIP-mAID C2	- IAA	1.63458
3	TRAIP-mAID C2	- IAA	1.12653
3	TRAIP-mAID C2	- IAA	1.1928
1	TRAIP-mAID C2	+ IAA	0
1	TRAIP-mAID C2	+ IAA	0.12517
1	TRAIP-mAID C2	+ IAA	0.117807
2	TRAIP-mAID C2	+ IAA	0
2	TRAIP-mAID C2	+ IAA	0
2	TRAIP-mAID C2	+ IAA	0
3	TRAIP-mAID C2	+ IAA	0
3	TRAIP-mAID C2	+ IAA	0
3	TRAIP-mAID C2	+ IAA	0
1	TRAIP-mAID D5	- IAA	0.927734
1	TRAIP-mAID D5	- IAA	1.10445
1	TRAIP-mAID D5	- IAA	1.01609
2	TRAIP-mAID D5	- IAA	1.35479
2	TRAIP-mAID D5	- IAA	1.11181
2	TRAIP-mAID D5	- IAA	0.898282
3	TRAIP-mAID D5	- IAA	1.34006
3	TRAIP-mAID D5	- IAA	1.03818
3	TRAIP-mAID D5	- IAA	0.922825
1	TRAIP-mAID D5	+ IAA	0
1	TRAIP-mAID D5	+ IAA	0.0368148
1	TRAIP-mAID D5	+ IAA	0.10799
2	TRAIP-mAID D5	+ IAA	0
2	TRAIP-mAID D5	+ IAA	0
2	TRAIP-mAID D5	+ IAA	0
3	TRAIP-mAID D5	+ IAA	0
3	TRAIP-mAID D5	+ IAA	0
3	TRAIP-mAID D5	+ IAA	0

## Sheet: Figure 1c
Repeat	Cell Line (C2 and D2 clones merged for plot)	Treatment	Normalised Colony Formation
1	CMV-OsTIR1 Only	Control	1
1	CMV-OsTIR1 Only	10 uM IAA	1.03226
1	CMV-OsTIR1 Only	25 uM IAA	0.854839
1	CMV-OsTIR1 Only	50 uM IAA	0.758065
1	CMV-OsTIR1 Only	100 uM IAA	0.677419
2	CMV-OsTIR1 Only	Control	1
2	CMV-OsTIR1 Only	10 uM IAA	0.958763
2	CMV-OsTIR1 Only	25 uM IAA	0.891753
2	CMV-OsTIR1 Only	50 uM IAA	0.850515
2	CMV-OsTIR1 Only	100 uM IAA	1
1	TRAIP-mAID D5	Control	1
1	TRAIP-mAID D5	10 uM IAA	0.256281
1	TRAIP-mAID D5	25 uM IAA	0.0703518
1	TRAIP-mAID D5	50 uM IAA	0.0502513
1	TRAIP-mAID D5	100 uM IAA	0
2	TRAIP-mAID D5	Control	1
2	TRAIP-mAID D5	10 uM IAA	0.0571429
2	TRAIP-mAID D5	25 uM IAA	0.0571429
2	TRAIP-mAID D5	50 uM IAA	0
2	TRAIP-mAID D5	100 uM IAA	0
3	TRAIP-mAID D5	Control	1
3	TRAIP-mAID D5	10 uM IAA	0.323308
3	TRAIP-mAID D5	25 uM IAA	0.263158
3	TRAIP-mAID D5	50 uM IAA	0
3	TRAIP-mAID D5	100 uM IAA	0
1	TRAIP-mAID D5 + WT TRAIP	Control	1
1	TRAIP-mAID D5 + WT TRAIP	10 uM IAA	0.493724
1	TRAIP-mAID D5 + WT TRAIP	25 uM IAA	0.456067
1	TRAIP-mAID D5 + WT TRAIP	50 uM IAA	0.426778
1	TRAIP-mAID D5 + WT TRAIP	100 uM IAA	0.301255
2	TRAIP-mAID D5 + WT TRAIP	Control	1
2	TRAIP-mAID D5 + WT TRAIP	10 uM IAA	0.519231
2	TRAIP-mAID D5 + WT TRAIP	25 uM IAA	0.423077
2	TRAIP-mAID D5 + WT TRAIP	50 uM IAA	0.576923
2	TRAIP-mAID D5 + WT TRAIP	100 uM IAA	0.442308
3	TRAIP-mAID D5 + WT TRAIP	Control	1
3	TRAIP-mAID D5 + WT TRAIP	10 uM IAA	0.492754
3	TRAIP-mAID D5 + WT TRAIP	25 uM IAA	0.652174
3	TRAIP-mAID D5 + WT TRAIP	50 uM IAA	0.318841
3	TRAIP-mAID D5 + WT TRAIP	100 uM IAA	0.268116
1	TRAIP-mAID D5 + C7A/C10A TRAIP	Control	1
1	TRAIP-mAID D5 + C7A/C10A TRAIP	10 uM IAA	0.280788
1	TRAIP-mAID D5 + C7A/C10A TRAIP	25 uM IAA	0.0788177
1	TRAIP-mAID D5 + C7A/C10A TRAIP	50 uM IAA	0.0344828
1	TRAIP-mAID D5 + C7A/C10A TRAIP	100 uM IAA	0.0147783
2	TRAIP-mAID D5 + C7A/C10A TRAIP	Control	1
2	TRAIP-mAID D5 + C7A/C10A TRAIP	10 uM IAA	0.0519481
2	TRAIP-mAID D5 + C7A/C10A TRAIP	25 uM IAA	0
2	TRAIP-mAID D5 + C7A/C10A TRAIP	50 uM IAA	0
2	TRAIP-mAID D5 + C7A/C10A TRAIP	100 uM IAA	0
3	TRAIP-mAID D5 + C7A/C10A TRAIP	Control	1
3	TRAIP-mAID D5 + C7A/C10A TRAIP	10 uM IAA	0.451613
3	TRAIP-mAID D5 + C7A/C10A TRAIP	25 uM IAA	0.0752688
3	TRAIP-mAID D5 + C7A/C10A TRAIP	50 uM IAA	0
3	TRAIP-mAID D5 + C7A/C10A TRAIP	100 uM IAA	0
1	TRAIP-mAID D5 + W37A TRAIP	Control	1
1	TRAIP-mAID D5 + W37A TRAIP	10 uM IAA	0.324468
1	TRAIP-mAID D5 + W37A TRAIP	25 uM IAA	0.0425532
1	TRAIP-mAID D5 + W37A TRAIP	50 uM IAA	0.0265957
1	TRAIP-mAID D5 + W37A TRAIP	100 uM IAA	0
2	TRAIP-mAID D5 + W37A TRAIP	Control	1
2	TRAIP-mAID D5 + W37A TRAIP	10 uM IAA	0.155172
2	TRAIP-mAID D5 + W37A TRAIP	25 uM IAA	0.0689655
2	TRAIP-mAID D5 + W37A TRAIP	50 uM IAA	0.0344828
2	TRAIP-mAID D5 + W37A TRAIP	100 uM IAA	0
3	TRAIP-mAID D5 + W37A TRAIP	Control	1
3	TRAIP-mAID D5 + W37A TRAIP	10 uM IAA	0.326923
3	TRAIP-mAID D5 + W37A TRAIP	25 uM IAA	0.221154
3	TRAIP-mAID D5 + W37A TRAIP	50 uM IAA	0
3	TRAIP-mAID D5 + W37A TRAIP	100 uM IAA	0
1	TRAIP-mAID C2	Control	1
1	TRAIP-mAID C2	10 uM IAA	0.316129
1	TRAIP-mAID C2	25 uM IAA	0.170968
1	TRAIP-mAID C2	50 uM IAA	0.106452
1	TRAIP-mAID C2	100 uM IAA	0.00645161
2	TRAIP-mAID C2	Control	1
2	TRAIP-mAID C2	10 uM IAA	0.0365854
2	TRAIP-mAID C2	25 uM IAA	0.0243902
2	TRAIP-mAID C2	50 uM IAA	0.0609756
2	TRAIP-mAID C2	100 uM IAA	0.0243902
3	TRAIP-mAID C2	Control	1
3	TRAIP-mAID C2	10 uM IAA	0.397196
3	TRAIP-mAID C2	25 uM IAA	0.308411
3	TRAIP-mAID C2	50 uM IAA	0.0981308
3	TRAIP-mAID C2	100 uM IAA	0.0280374
1	TRAIP-mAID C2 + WT TRAIP	Control	1
1	TRAIP-mAID C2 + WT TRAIP	10 uM IAA	0.59276
1	TRAIP-mAID C2 + WT TRAIP	25 uM IAA	0.38914
1	TRAIP-mAID C2 + WT TRAIP	50 uM IAA	0.294118
1	TRAIP-mAID C2 + WT TRAIP	100 uM IAA	0.180995
2	TRAIP-mAID C2 + WT TRAIP	Control	1
2	TRAIP-mAID C2 + WT TRAIP	10 uM IAA	0.435294
2	TRAIP-mAID C2 + WT TRAIP	25 uM IAA	0.223529
2	TRAIP-mAID C2 + WT TRAIP	50 uM IAA	0.352941
2	TRAIP-mAID C2 + WT TRAIP	100 uM IAA	0.329412
3	TRAIP-mAID C2 + WT TRAIP	Control	1
3	TRAIP-mAID C2 + WT TRAIP	10 uM IAA	0.677852
3	TRAIP-mAID C2 + WT TRAIP	25 uM IAA	0.738255
3	TRAIP-mAID C2 + WT TRAIP	50 uM IAA	0.38255
3	TRAIP-mAID C2 + WT TRAIP	100 uM IAA	0.375839
1	TRAIP-mAID C2 + C7A/C10A TRAIP	Control	1
1	TRAIP-mAID C2 + C7A/C10A TRAIP	10 uM IAA	0.338462
1	TRAIP-mAID C2 + C7A/C10A TRAIP	25 uM IAA	0.169231
1	TRAIP-mAID C2 + C7A/C10A TRAIP	50 uM IAA	0.0807692
1	TRAIP-mAID C2 + C7A/C10A TRAIP	100 uM IAA	0.0384615
2	TRAIP-mAID C2 + C7A/C10A TRAIP	Control	1
2	TRAIP-mAID C2 + C7A/C10A TRAIP	10 uM IAA	0.0752688
2	TRAIP-mAID C2 + C7A/C10A TRAIP	25 uM IAA	0.0430108
2	TRAIP-mAID C2 + C7A/C10A TRAIP	50 uM IAA	0.0645161
2	TRAIP-mAID C2 + C7A/C10A TRAIP	100 uM IAA	0
3	TRAIP-mAID C2 + C7A/C10A TRAIP	Control	1
3	TRAIP-mAID C2 + C7A/C10A TRAIP	10 uM IAA	0.364865
3	TRAIP-mAID C2 + C7A/C10A TRAIP	25 uM IAA	0.256757
3	TRAIP-mAID C2 + C7A/C10A TRAIP	50 uM IAA	0.0810811
3	TRAIP-mAID C2 + C7A/C10A TRAIP	100 uM IAA	0
1	TRAIP-mAID C2 + W37A TRAIP	Control	1
1	TRAIP-mAID C2 + W37A TRAIP	10 uM IAA	0.395018
1	TRAIP-mAID C2 + W37A TRAIP	25 uM IAA	0.202847
1	TRAIP-mAID C2 + W37A TRAIP	50 uM IAA	0.0782918
1	TRAIP-mAID C2 + W37A TRAIP	100 uM IAA	0.0213523
2	TRAIP-mAID C2 + W37A TRAIP	Control	1
2	TRAIP-mAID C2 + W37A TRAIP	10 uM IAA	0.157143
2	TRAIP-mAID C2 + W37A TRAIP	25 uM IAA	0.114286
2	TRAIP-mAID C2 + W37A TRAIP	50 uM IAA	0.0714286
2	TRAIP-mAID C2 + W37A TRAIP	100 uM IAA	0.0714286
3	TRAIP-mAID C2 + W37A TRAIP	Control	1
3	TRAIP-mAID C2 + W37A TRAIP	10 uM IAA	0.367816
3	TRAIP-mAID C2 + W37A TRAIP	25 uM IAA	0.344828
3	TRAIP-mAID C2 + W37A TRAIP	50 uM IAA	0.045977
3	TRAIP-mAID C2 + W37A TRAIP	100 uM IAA	0.0229885

## Sheet: Figure 1d
Repeat	Cell Line	Sample	Normalised Cell Counts
1	CMV-OsTIR1 Only	- IAA 24 h	4.25
1	CMV-OsTIR1 Only	- IAA 48 h	9.875
1	CMV-OsTIR1 Only	- IAA 72 h	26.25
2	CMV-OsTIR1 Only	- IAA 24 h	3.5
2	CMV-OsTIR1 Only	- IAA 48 h	6.875
2	CMV-OsTIR1 Only	- IAA 72 h	25
3	CMV-OsTIR1 Only	- IAA 24 h	4.75
3	CMV-OsTIR1 Only	- IAA 48 h	7.625
3	CMV-OsTIR1 Only	- IAA 72 h	23.75
1	CMV-OsTIR1 Only	+ IAA 24 h	4.4
1	CMV-OsTIR1 Only	+ IAA 48 h	12
1	CMV-OsTIR1 Only	+ IAA 72 h	22.5
2	CMV-OsTIR1 Only	+ IAA 24 h	3.125
2	CMV-OsTIR1 Only	+ IAA 48 h	5
2	CMV-OsTIR1 Only	+ IAA 72 h	17.5
3	CMV-OsTIR1 Only	+ IAA 24 h	2.25
3	CMV-OsTIR1 Only	+ IAA 48 h	8
3	CMV-OsTIR1 Only	+ IAA 72 h	22.5
1	TRAIP-mAID C2	- IAA 24 h	3.626
1	TRAIP-mAID C2	- IAA 48 h	7.125
1	TRAIP-mAID C2	- IAA 72 h	16.25
2	TRAIP-mAID C2	- IAA 24 h	6.25
2	TRAIP-mAID C2	- IAA 48 h	8.875
2	TRAIP-mAID C2	- IAA 72 h	26.26
3	TRAIP-mAID C2	- IAA 24 h	4.375
3	TRAIP-mAID C2	- IAA 48 h	6.8125
3	TRAIP-mAID C2	- IAA 72 h	17.5
1	TRAIP-mAID C2	+ IAA 24 h	4
1	TRAIP-mAID C2	+ IAA 48 h	1.625
1	TRAIP-mAID C2	+ IAA 72 h	6.626
2	TRAIP-mAID C2	+ IAA 24 h	3.75
2	TRAIP-mAID C2	+ IAA 48 h	4.25
2	TRAIP-mAID C2	+ IAA 72 h	4.625
3	TRAIP-mAID C2	+ IAA 24 h	2.25
3	TRAIP-mAID C2	+ IAA 48 h	2.5
3	TRAIP-mAID C2	+ IAA 72 h	4.25
1	TRAIP-mAiD D5	- IAA 24 h	3.375
1	TRAIP-mAID D5	- IAA 48 h	11.125
1	TRAIP-mAiD D5	- IAA 72 h	18.75
2	TRAIP-mAiD D5	- IAA 24 h	4
2	TRAIP-mAiD D5	- IAA 48 h	6.25
2	TRAIP-mAiD D5	- IAA 72 h	26
3	TRAIP-mAiD D5	- IAA 24 h	4
3	TRAIP-mAiD D5	- IAA 48 h	6.126
3	TRAIP-mAiD D5	- IAA 72 h	16.25
1	TRAIP-mAiD D5	+ IAA 24 h	3.625
1	TRAIP-mAiD D5	+ IAA 48 h	4.875
1	TRAIP-mAiD D5	+ IAA 72 h	8.125
2	TRAIP-mAiD D5	+ IAA 24 h	2.25
2	TRAIP-mAiD D5	+ IAA 48 h	3.75
2	TRAIP-mAiD D5	+ IAA 72 h	4.5
3	TRAIP-mAiD D5	+ IAA 24 h	3
3	TRAIP-mAiD D5	+ IAA 48 h	3.875
3	TRAIP-mAiD D5	+ IAA 72 h	7.5

## Sheet: Figure 1e
Repeat	Cell Line	Sample	Normalised Cell Counts
1	EV control	- IAA	1
2	EV control	- IAA	1
3	EV control	- IAA	1
4	EV control	- IAA	1
1	EV control	+ IAA	0.181424
2	EV control	+ IAA	0.489731
3	EV control	+ IAA	0.441176
4	EV control	+ IAA	0.145745
1	wt TRAIP	- IAA	1
2	wt TRAIP	- IAA	1
3	wt TRAIP	- IAA	1
4	wt TRAIP	- IAA	1
1	wt TRAIP	+ IAA	0.698598
2	wt TRAIP	+ IAA	0.822785
3	wt TRAIP	+ IAA	0.712121
4	wt TRAIP	+ IAA	0.753788
1	C7A/C10A TRAIP	- IAA	1
2	C7A/C10A TRAIP	- IAA	1
3	C7A/C10A TRAIP	- IAA	1
4	C7A/C10A TRAIP	- IAA	1
1	C7A/C10A TRAIP	+ IAA	0.458015
2	C7A/C10A TRAIP	+ IAA	0.683761
3	C7A/C10A TRAIP	+ IAA	0.325926
4	C7A/C10A TRAIP	+ IAA	0.347407
1	W37A TRAIP	- IAA	1
2	W37A TRAIP	- IAA	1
3	W37A TRAIP	- IAA	1
4	W37A TRAIP	- IAA	1
1	W37A TRAIP	+ IAA	0.38013
2	W37A TRAIP	+ IAA	0.575935
3	W37A TRAIP	+ IAA	0.181429
4	W37A TRAIP	+ IAA	0.184305

## Sheet: Figure 1f
Repeat	Sample	Percentage G1 Cells	Percentage S-phase Cells	Pecentage G2M Cells
1	CMV - IAA	42	18.7	38.6
2	CMV - IAA	36.8	24.7	35.9
3	CMV - IAA	39.3	19.5	39.9
1	CMV + IAA	41.5	19.5	38.2
2	CMV + IAA	38.3	22.7	36.1
3	CMV + IAA	37	18.4	43.2
1	C2 - IAA	40.4	25.2	33.7
2	C2 - IAA	38.7	22.1	36.3
3	C2 - IAA	38.8	18.7	41
1	C2 + IAA	26.6	28.6	43.8
2	C2 + IAA	20.2	17.1	57.4
3	C2 + IAA	19.9	11.7	67.2
1	D5 - IAA	43.7	30.9	24.6
2	D5 - IAA	39.8	21.7	36.4
3	D5 - IAA	38.2	17.2	43.3
1	D5 + IAA	27.3	29.8	41.8
2	D5 + IAA	18.8	15.1	59.3
3	D5 + IAA	18.7	10.5	69.9

## Sheet: Figure 1g
Repeat	Sample	Treatment	Percentage G2M Cells
1	CMV-OsTIR1 Only	- IAA	34.4
1	CMV-OsTIR1 Only	+ IAA	33.2
2	CMV-OsTIR1 Only	- IAA	35.9
2	CMV-OsTIR1 Only	+ IAA	38.2
1	TRAIP-mAID Control	- IAA	35.7
1	TRAIP-mAID Control	+ IAA	48.7
2	TRAIP-mAID Control	- IAA	36.6
2	TRAIP-mAID Control	+ IAA	57.8
1	TRAIP-mAID + WT TRAIP	- IAA	36.4
1	TRAIP-mAID + WT TRAIP	+ IAA	40.1
2	TRAIP-mAID + WT TRAIP	- IAA	34.9
2	TRAIP-mAID + WT TRAIP	+ IAA	37
1	TRAIP-mAID + C7A C10A TRAIP	- IAA	34.1
1	TRAIP-mAID + C7A C10A TRAIP	+ IAA	48.1
2	TRAIP-mAID + C7A C10A TRAIP	- IAA	30.6
2	TRAIP-mAID + C7A C10A TRAIP	+ IAA	56.9
1	TRAIP-mAID + W37A TRAIP	- IAA	37.1
1	TRAIP-mAID + W37A TRAIP	+ IAA	52.6
2	TRAIP-mAID + W37A TRAIP	- IAA	38
2	TRAIP-mAID + W37A TRAIP	+ IAA	59.5

## Sheet: Figure 2a
Repeat	Sample	Treatment	#cell	#condensed	#CENPF	#pH3	G2	% Condense	% CENPF	% pH3	% G2
1	TRAIP-mAID C2	R1_-IAA_Series001	147	8	25	7	18	5.44218	17.0068	4.7619	12.2449
		R1_-IAA_Series002	156	9	17	9	8	5.76923	10.8974	5.76923	5.12821
		R1_-IAA_Series003	291	11	35	13	22	3.78007	12.0275	4.46735	7.56014
		R1_-IAA_Series004	259	16	48	14	34	6.17761	18.5328	5.40541	13.1274
		R1_-IAA_Series005	220	14	23	12	11	6.36364	10.4545	5.45455	5
		R1_-IAA_Series006	249	12	23	12	11	4.81928	9.23695	4.81928	4.41767
		R1_-IAA_Series007	255	19	46	14	32	7.45098	18.0392	5.4902	12.549
		R1_+IAA_Series001	120	7	31	4	27	5.83333	25.8333	3.33333	22.5
		R1_+IAA_Series002	258	10	66	8	58	3.87597	25.5814	3.10078	22.4806
		R1_+IAA_Series003	235	9	69	7	62	3.82979	29.3617	2.97872	26.383
		R1_+IAA_Series004	183	6	48	7	41	3.27869	26.2295	3.82514	22.4044
		R1_+IAA_Series005	176	17	49	9	40	9.65909	27.8409	5.11364	22.7273
		R1_+IAA_Series006	187	15	61	14	47	8.02139	32.6203	7.48663	25.1337
		R1_+IAA_Series007	213	11	54	11	43	5.16432	25.3521	5.16432	20.1878
		R1_-IAA_MK1_Series001	172	23	67	24	43	13.3721	38.9535	13.9535	25
		R1_-IAA_MK1_Series002	173	35	50	30	20	20.2312	28.9017	17.341	11.5607
		R1_-IAA_MK1_Series003	137	34	40	26	14	24.8175	29.1971	18.9781	10.219
		R1_-IAA_MK1_Series004	279	37	74	49	25	13.2616	26.5233	17.5627	8.96057
		R1_-IAA_MK1_Series005	123	19	35	20	15	15.4472	28.4553	16.2602	12.1951
		R1_-IAA_MK1_Series006	106	19	32	20	12	17.9245	30.1887	18.8679	11.3208
		R1_-IAA_MK1_Series007	122	22	40	25	15	18.0328	32.7869	20.4918	12.2951
		R1_+IAA_MK1_Series001	112	19	29	23	6	16.9643	25.8929	20.5357	5.35714
		R1_+IAA_MK1_Series002	156	37	43	42	1	23.7179	27.5641	26.9231	0.641026
		R1_+IAA_MK1_Series003	154	39	49	34	15	25.3247	31.8182	22.0779	9.74026
		R1_+IAA_MK1_Series004	141	30	42	31	11	21.2766	29.7872	21.9858	7.80142
		R1_+IAA_MK1_Series005	193	55	63	64	-1	28.4974	32.6425	33.1606	-0.518135
		R1_+IAA_MK1_Series006	165	28	43	32	11	16.9697	26.0606	19.3939	6.66667
		R1_+IAA_MK1_Series007	186	39	60	43	17	20.9677	32.2581	23.1183	9.13978
		R1_-IAA_MK3_Series001	178	39	55	35	20	21.9101	30.8989	19.6629	11.236
		R1_-IAA_MK3_Series002	169	37	59	33	26	21.8935	34.9112	19.5266	15.3846
		R1_-IAA_MK3_Series003	170	40	59	49	10	23.5294	34.7059	28.8235	5.88235
		R1_-IAA_MK3_Series004	204	25	44	28	16	12.2549	21.5686	13.7255	7.84314
		R1_-IAA_MK3_Series005	97	21	31	28	3	21.6495	31.9588	28.866	3.09278
		R1_-IAA_MK3_Series006	137	25	44	30	14	18.2482	32.1168	21.8978	10.219
		R1_-IAA_MK3_Series007	223	42	67	50	17	18.8341	30.0448	22.4215	7.62332
		R1_+IAA_MK3_Series001	164	40	60	47	13	24.3902	36.5854	28.6585	7.92683
		R1_+IAA_MK3_Series002	148	31	57	34	23	20.9459	38.5135	22.973	15.5405
		R1_+IAA_MK3_Series003	106	41	47	43	4	38.6792	44.3396	40.566	3.77358
		R1_+IAA_MK3_Series004	202	54	92	71	21	26.7327	45.5446	35.1485	10.396
		R1_+IAA_MK3_Series005	169	54	67	57	10	31.9527	39.645	33.7278	5.91716
		R1_+IAA_MK3_Series006	68	16	32	21	11	23.5294	47.0588	30.8824	16.1765
		R1_+IAA_MK3_Series007	105	27	40	28	12	25.7143	38.0952	26.6667	11.4286
1	TRAIP-mAID D5	R1_-IAA_Series001	166	14	16	3	13	8.43373	9.63855	1.80723	7.83133
		R1_-IAA_Series002	255	11	25	18	7	4.31373	9.80392	7.05882	2.7451
		R1_-IAA_Series003	105	8	17	4	13	7.61905	16.1905	3.80952	12.381
		R1_-IAA_Series004	113	5	10	2	8	4.42478	8.84956	1.76991	7.07965
		R1_-IAA_Series005	143	8	19	2	17	5.59441	13.2867	1.3986	11.8881
		R1_-IAA_Series006	165	8	25	5	20	4.84848	15.1515	3.0303	12.1212
		R1_-IAA_Series007	145	8	20	4	16	5.51724	13.7931	2.75862	11.0345
		R1_+IAA_Series001	155	11	33	4	29	7.09677	21.2903	2.58065	18.7097
		R1_+IAA_Series002	179	9	36	2	34	5.02793	20.1117	1.11732	18.9944
		R1_+IAA_Series003	141	8	33	3	30	5.67376	23.4043	2.12766	21.2766
		R1_+IAA_Series004	147	10	33	6	27	6.80272	22.449	4.08163	18.3673
		R1_+IAA_Series005	66	9	18	3	15	13.6364	27.2727	4.54545	22.7273
		R1_+IAA_Series006	165	7	40	4	36	4.24242	24.2424	2.42424	21.8182
		R1_+IAA_Series007	101	8	29	7	22	7.92079	28.7129	6.93069	21.7822
		R1_-IAA_MK1_Series001	78	14	20	12	8	17.9487	25.641	15.3846	10.2564
		R1_-IAA_MK1_Series002	134	23	35	27	8	17.1642	26.1194	20.1493	5.97015
		R1_-IAA_MK1_Series003	107	19	28	20	8	17.757	26.1682	18.6916	7.47664
		R1_-IAA_MK1_Series004	148	23	44	31	13	15.5405	29.7297	20.9459	8.78378
		R1_-IAA_MK1_Series005	187	42	57	49	8	22.4599	30.4813	26.2032	4.27807
		R1_-IAA_MK1_Series006	122	28	31	29	2	22.9508	25.4098	23.7705	1.63934
		R1_-IAA_MK1_Series007	202	30	32	20	12	14.8515	15.8416	9.90099	5.94059
		R1_+IAA_MK1_Series001	115	17	24	11	13	14.7826	20.8696	9.56522	11.3043
		R1_+IAA_MK1_Series002	200	34	57	32	25	17	28.5	16	12.5
		R1_+IAA_MK1_Series003	239	39	63	41	22	16.318	26.3598	17.1548	9.20502
		R1_+IAA_MK1_Series004	283	38	60	40	20	13.4276	21.2014	14.1343	7.06714
		R1_+IAA_MK1_Series005	119	19	28	12	16	15.9664	23.5294	10.084	13.4454
		R1_+IAA_MK1_Series006	184	40	48	33	15	21.7391	26.087	17.9348	8.15217
		R1_+IAA_MK1_Series007	145	33	46	38	8	22.7586	31.7241	26.2069	5.51724
		R1_-IAA_MK3_Series001	271	47	68	59	9	17.3432	25.0923	21.7712	3.32103
		R1_-IAA_MK3_Series002	101	22	27	20	7	21.7822	26.7327	19.802	6.93069
		R1_-IAA_MK3_Series003	102	22	31	23	8	21.5686	30.3922	22.549	7.84314
		R1_-IAA_MK3_Series004	109	16	19	15	4	14.6789	17.4312	13.7615	3.66972
		R1_-IAA_MK3_Series005	146	24	27	18	9	16.4384	18.4932	12.3288	6.16438
		R1_-IAA_MK3_Series006	125	22	28	23	5	17.6	22.4	18.4	4
		R1_-IAA_MK3_Series007	170	29	31	38	-7	17.0588	18.2353	22.3529	-4.11765
		R1_+IAA_MK3_Series001	246	45	75	65	10	18.2927	30.4878	26.4228	4.06504
		R1_+IAA_MK3_Series002	161	30	49	38	11	18.6335	30.4348	23.6025	6.8323
		R1_+IAA_MK3_Series003	119	20	34	24	10	16.8067	28.5714	20.1681	8.40336
		R1_+IAA_MK3_Series004	130	26	46	34	12	20	35.3846	26.1538	9.23077
		R1_+IAA_MK3_Series005	228	37	64	42	22	16.2281	28.0702	18.4211	9.64912
		R1_+IAA_MK3_Series006	220	41	64	46	18	18.6364	29.0909	20.9091	8.18182
		R1_+IAA_MK3_Series007	112	28	40	27	13	25	35.7143	24.1071	11.6071
2	TRAIP-mAID C2	R1_-IAA_Series001	155	14	24	5	19	9.03226	15.4839	3.22581	12.2581
		R1_-IAA_Series002	249	23	40	15	25	9.23695	16.0643	6.0241	10.0402
		R1_-IAA_Series003	194	10	32	11	21	5.15464	16.4948	5.6701	10.8247
		R1_-IAA_Series004	209	17	37	9	28	8.13397	17.7033	4.30622	13.3971
		R1_-IAA_Series005	188	20	28	9	19	10.6383	14.8936	4.78723	10.1064
		R1_-IAA_Series006	276	18	46	11	35	6.52174	16.6667	3.98551	12.6812
		R1_-IAA_Series007	122	14	18	2	16	11.4754	14.7541	1.63934	13.1148
		R1_+IAA_Series001	138	10	43	6	37	7.24638	31.1594	4.34783	26.8116
		R1_+IAA_Series002	168	11	50	7	43	6.54762	29.7619	4.16667	25.5952
		R1_+IAA_Series003	162	19	36	6	30	11.7284	22.2222	3.7037	18.5185
		R1_+IAA_Series004	166	11	44	5	39	6.62651	26.506	3.01205	23.494
		R1_+IAA_Series005	123	8	41	7	34	6.50407	33.3333	5.69106	27.6423
		R1_+IAA_Series006	244	17	59	10	49	6.96721	24.1803	4.09836	20.082
		R1_+IAA_Series007	189	13	47	10	37	6.87831	24.8677	5.29101	19.5767
		R1_-IAA_MK1_Series001	180	20	60	24	36	11.1111	33.3333	13.3333	20
		R1_-IAA_MK1_Series002	174	28	56	31	25	16.092	32.1839	17.8161	14.3678
		R1_-IAA_MK1_Series003	149	27	42	26	16	18.1208	28.1879	17.4497	10.7383
		R1_-IAA_MK1_Series004	269	34	76	45	31	12.6394	28.2528	16.7286	11.5242
		R1_-IAA_MK1_Series005	125	18	32	21	11	14.4	25.6	16.8	8.8
		R1_-IAA_MK1_Series006	104	16	31	18	13	15.3846	29.8077	17.3077	12.5
		R1_-IAA_MK1_Series007	114	14	39	25	14	12.2807	34.2105	21.9298	12.2807
		R1_+IAA_MK1_Series001	106	15	29	24	5	14.1509	27.3585	22.6415	4.71698
		R1_+IAA_MK1_Series002	147	36	53	43	10	24.4898	36.0544	29.2517	6.80272
		R1_+IAA_MK1_Series003	159	21	46	34	12	13.2075	28.9308	21.3836	7.54717
		R1_+IAA_MK1_Series004	153	22	40	31	9	14.3791	26.1438	20.2614	5.88235
		R1_+IAA_MK1_Series005	234	53	75	63	12	22.6496	32.0513	26.9231	5.12821
		R1_+IAA_MK1_Series006	168	29	43	31	12	17.2619	25.5952	18.4524	7.14286
		R1_+IAA_MK1_Series007	174	39	56	42	14	22.4138	32.1839	24.1379	8.04598
		R1_-IAA_MK3_Series001	166	31	52	31	21	18.6747	31.3253	18.6747	12.6506
		R1_-IAA_MK3_Series002	159	32	53	33	20	20.1258	33.3333	20.7547	12.5786
		R1_-IAA_MK3_Series003	164	30	57	40	17	18.2927	34.7561	24.3902	10.3659
		R1_-IAA_MK3_Series004	171	27	43	29	14	15.7895	25.1462	16.9591	8.18713
		R1_-IAA_MK3_Series005	101	23	34	27	7	22.7723	33.6634	26.7327	6.93069
		R1_-IAA_MK3_Series006	131	25	41	38	3	19.084	31.2977	29.0076	2.29008
		R1_-IAA_MK3_Series007	220	35	63	48	15	15.9091	28.6364	21.8182	6.81818
		R1_+IAA_MK3_Series001	159	40	59	48	11	25.1572	37.1069	30.1887	6.91824
		R1_+IAA_MK3_Series002	156	26	44	32	12	16.6667	28.2051	20.5128	7.69231
		R1_+IAA_MK3_Series003	102	42	39	41	-2	41.1765	38.2353	40.1961	-1.96078
		R1_+IAA_MK3_Series004	206	58	96	70	26	28.1553	46.6019	33.9806	12.6214
		R1_+IAA_MK3_Series005	176	47	68	56	12	26.7045	38.6364	31.8182	6.81818
		R1_+IAA_MK3_Series006	68	16	27	21	6	23.5294	39.7059	30.8824	8.82353
		R1_+IAA_MK3_Series007	100	25	34	28	6	25	34	28	6
2	TRAIP-mAID D5	R1_-IAA_Series001	164	18	15	3	12	10.9756	9.14634	1.82927	7.31707
		R1_-IAA_Series002	259	21	40	17	23	15.444	15.444	6.56371	8.88031
		R1_-IAA_Series003	102	9	18	4	14	8.82353	17.6471	3.92157	13.7255
		R1_-IAA_Series004	112	6	12	2	10	5.35714	10.7143	1.78571	8.92857
		R1_-IAA_Series005	140	8	19	2	17	5.71429	13.5714	1.42857	12.1429
		R1_-IAA_Series006	175	9	22	5	17	5.14286	12.5714	2.85714	9.71429
		R1_-IAA_Series007	135	10	19	5	14	7.40741	14.0741	3.7037	10.3704
		R1_+IAA_Series001	153	7	32	5	27	4.57516	20.915	3.26797	17.6471
		R1_+IAA_Series002	195	9	39	2	37	4.61538	20	1.02564	18.9744
		R1_+IAA_Series003	144	6	33	1	32	4.16667	22.9167	0.694444	22.2222
		R1_+IAA_Series004	154	14	32	4	28	9.09091	20.7792	2.5974	18.1818
		R1_+IAA_Series005	60	11	22	2	20	18.3333	36.6667	3.33333	33.3333
		R1_+IAA_Series006	160	6	41	4	37	3.75	25.625	2.5	23.125
		R1_+IAA_Series007	98	8	28	6	22	8.16327	28.5714	6.12245	22.449
		R1_-IAA_MK1_Series001	94	12	24	11	13	12.766	25.5319	11.7021	13.8298
		R1_-IAA_MK1_Series002	207	16	58	6	52	7.72947	28.0193	2.89855	25.1208
		R1_-IAA_MK1_Series003	134	26	35	27	8	19.403	26.1194	20.1493	5.97015
		R1_-IAA_MK1_Series004	100	21	30	20	10	21	30	20	10
		R1_-IAA_MK1_Series005	141	23	41	30	11	16.3121	29.078	21.2766	7.80142
		R1_-IAA_MK1_Series006	186	48	62	50	12	25.8065	33.3333	26.8817	6.45161
		R1_-IAA_MK1_Series007	120	28	36	28	8	23.3333	30	23.3333	6.66667
		R1_+IAA_MK1_Series001	129	22	43	25	18	17.0543	33.3333	19.3798	13.9535
		R1_+IAA_MK1_Series002	141	20	42	25	17	14.1844	29.7872	17.7305	12.0567
		R1_+IAA_MK1_Series003	210	41	61	48	13	19.5238	29.0476	22.8571	6.19048
		R1_+IAA_MK1_Series004	95	16	28	18	10	16.8421	29.4737	18.9474	10.5263
		R1_+IAA_MK1_Series005	125	21	25	14	11	16.8	20	11.2	8.8
		R1_+IAA_MK1_Series006	136	18	32	15	17	13.2353	23.5294	11.0294	12.5
		R1_+IAA_MK1_Series007	168	23	46	32	14	13.6905	27.381	19.0476	8.33333
		R1_-IAA_MK3_Series001	182	42	57	43	14	23.0769	31.3187	23.6264	7.69231
		R1_-IAA_MK3_Series002	170	28	58	31	27	16.4706	34.1176	18.2353	15.8824
		R1_-IAA_MK3_Series003	201	42	69	51	18	20.8955	34.3284	25.3731	8.95522
		R1_-IAA_MK3_Series004	103	15	28	19	9	14.5631	27.1845	18.4466	8.73786
		R1_-IAA_MK3_Series005	108	19	24	18	6	17.5926	22.2222	16.6667	5.55556
		R1_-IAA_MK3_Series006	119	20	33	25	8	16.8067	27.7311	21.0084	6.72269
		R1_-IAA_MK3_Series007	100	17	25	19	6	17	25	19	6
		R1_+IAA_MK3_Series001	127	25	36	25	11	19.685	28.3465	19.685	8.66142
		R1_+IAA_MK3_Series002	162	31	45	35	10	19.1358	27.7778	21.6049	6.17284
		R1_+IAA_MK3_Series003	93	20	21	20	1	21.5054	22.5806	21.5054	1.07527
		R1_+IAA_MK3_Series004	127	32	39	35	4	25.1969	30.7087	27.5591	3.14961
		R1_+IAA_MK3_Series005	86	12	20	15	5	13.9535	23.2558	17.4419	5.81395
		R1_+IAA_MK3_Series006	64	9	17	13	4	14.0625	26.5625	20.3125	6.25
		R1_+IAA_MK3_Series007	122	21	35	32	3	17.2131	28.6885	26.2295	2.45902
3	TRAIP-mAID C2	R1_-IAA_Series001	223	11	42	12	30	4.93274	18.8341	5.38117	13.4529
		R1_-IAA_Series002	126	5	19	3	16	3.96825	15.0794	2.38095	12.6984
		R1_-IAA_Series003	103	10	18	2	16	9.70874	17.4757	1.94175	15.534
		R1_-IAA_Series004	122	8	19	4	15	6.55738	15.5738	3.27869	12.2951
		R1_-IAA_Series005	116	8	13	2	11	6.89655	11.2069	1.72414	9.48276
		R1_-IAA_Series006	123	9	19	6	13	7.31707	15.4472	4.87805	10.5691
		R1_-IAA_Series007	182	10	33	4	29	5.49451	18.1319	2.1978	15.9341
		R1_+IAA_Series001	134	15	42	6	36	11.194	31.3433	4.47761	26.8657
		R1_+IAA_Series002	102	13	36	5	31	12.7451	35.2941	4.90196	30.3922
		R1_+IAA_Series003	185	17	64	7	57	9.18919	34.5946	3.78378	30.8108
		R1_+IAA_Series004	191	11	61	8	53	5.75916	31.9372	4.18848	27.7487
		R1_+IAA_Series005	228	22	59	10	49	9.64912	25.8772	4.38596	21.4912
		R1_+IAA_Series006	220	13	66	10	56	5.90909	30	4.54545	25.4545
		R1_+IAA_Series007	274	10	78	12	66	3.64964	28.4672	4.37956	24.0876
		R1_-IAA_MK1_Series001	204	41	71	39	32	20.098	34.8039	19.1176	15.6863
		R1_-IAA_MK1_Series002	206	38	79	45	34	18.4466	38.3495	21.8447	16.5049
		R1_-IAA_MK1_Series003	238	58	112	74	38	24.3697	47.0588	31.0924	15.9664
		R1_-IAA_MK1_Series004	271	51	98	59	39	18.8192	36.1624	21.7712	14.3911
		R1_-IAA_MK1_Series005	279	49	115	75	40	17.5627	41.2186	26.8817	14.3369
		R1_-IAA_MK1_Series006	220	44	73	48	25	20	33.1818	21.8182	11.3636
		R1_-IAA_MK1_Series007	226	52	96	66	30	23.0088	42.4779	29.2035	13.2743
		R1_+IAA_MK1_Series001	160	40	63	56	7	25	39.375	35	4.375
		R1_+IAA_MK1_Series002	123	28	42	28	14	22.7642	34.1463	22.7642	11.3821
		R1_+IAA_MK1_Series003	65	13	30	18	12	20	46.1538	27.6923	18.4615
		R1_+IAA_MK1_Series004	75	14	22	14	8	18.6667	29.3333	18.6667	10.6667
		R1_+IAA_MK1_Series005	104	19	31	28	3	18.2692	29.8077	26.9231	2.88462
		R1_+IAA_MK1_Series006	105	18	31	20	11	17.1429	29.5238	19.0476	10.4762
		R1_+IAA_MK1_Series007	105	16	32	24	8	15.2381	30.4762	22.8571	7.61905
		R1_-IAA_MK3_Series001	103	15	42	25	17	14.5631	40.7767	24.2718	16.5049
		R1_-IAA_MK3_Series002	150	24	50	33	17	16	33.3333	22	11.3333
		R1_-IAA_MK3_Series003	87	21	36	31	5	24.1379	41.3793	35.6322	5.74713
		R1_-IAA_MK3_Series004	142	19	46	33	13	13.3803	32.3944	23.2394	9.15493
		R1_-IAA_MK3_Series005	133	31	51	38	13	23.3083	38.3459	28.5714	9.77444
		R1_-IAA_MK3_Series006	155	38	64	54	10	24.5161	41.2903	34.8387	6.45161
		R1_-IAA_MK3_Series007	115	12	28	13	15	10.4348	24.3478	11.3043	13.0435
		R1_+IAA_MK3_Series001	96	18	33	29	4	18.75	34.375	30.2083	4.16667
		R1_+IAA_MK3_Series002	128	21	28	24	4	16.4062	21.875	18.75	3.125
		R1_+IAA_MK3_Series003	186	31	63	46	17	16.6667	33.871	24.7312	9.13978
		R1_+IAA_MK3_Series004	143	27	57	33	24	18.8811	39.8601	23.0769	16.7832
		R1_+IAA_MK3_Series005	203	44	66	57	9	21.6749	32.5123	28.0788	4.4335
		R1_+IAA_MK3_Series006	87	19	31	23	8	21.8391	35.6322	26.4368	9.1954
		R1_+IAA_MK3_Series007	119	34	53	39	14	28.5714	44.5378	32.7731	11.7647
3	TRAIP-mAID D5	R1_-IAA_Series001	147	9	25	10	15	6.12245	17.0068	6.80272	10.2041
		R1_-IAA_Series002	91	10	16	5	11	10.989	17.5824	5.49451	12.0879
		R1_-IAA_Series003	100	14	18	9	9	14	18	9	9
		R1_-IAA_Series004	59	3	11	3	8	5.08475	18.6441	5.08475	13.5593
		R1_-IAA_Series005	142	10	19	4	15	7.04225	13.3803	2.8169	10.5634
		R1_-IAA_Series006	186	8	24	8	16	4.30108	12.9032	4.30108	8.60215
		R1_-IAA_Series007	210	10	33	13	20	4.7619	15.7143	6.19048	9.52381
		R1_+IAA_Series001	90	8	27	5	22	8.88889	30	5.55556	24.4444
		R1_+IAA_Series002	112	5	27	1	26	4.46429	24.1071	0.892857	23.2143
		R1_+IAA_Series003	62	4	18	2	16	6.45161	29.0323	3.22581	25.8065
		R1_+IAA_Series004	46	3	17	1	16	6.52174	36.9565	2.17391	34.7826
		R1_+IAA_Series005	141	9	29	4	25	6.38298	20.5674	2.83688	17.7305
		R1_+IAA_Series006	98	9	32	5	27	9.18367	32.6531	5.10204	27.551
		R1_+IAA_Series007	76	10	25	3	22	13.1579	32.8947	3.94737	28.9474
		R1_-IAA_MK1_Series001	172	38	48	43	5	22.093	27.907	25	2.90698
		R1_-IAA_MK1_Series002	113	20	42	23	19	17.6991	37.1681	20.354	16.8142
		R1_-IAA_MK1_Series003	123	16	33	17	16	13.0081	26.8293	13.8211	13.0081
		R1_-IAA_MK1_Series004	148	39	55	36	19	26.3514	37.1622	24.3243	12.8378
		R1_-IAA_MK1_Series005	106	28	32	24	8	26.4151	30.1887	22.6415	7.54717
		R1_-IAA_MK1_Series006	114	27	39	32	7	23.6842	34.2105	28.0702	6.14035
		R1_-IAA_MK1_Series007	150	25	45	33	12	16.6667	30	22	8
		R1_+IAA_MK1_Series001	164	42	62	51	11	25.6098	37.8049	31.0976	6.70732
		R1_+IAA_MK1_Series002	129	23	33	28	5	17.8295	25.5814	21.7054	3.87597
		R1_+IAA_MK1_Series003	61	13	29	15	14	21.3115	47.541	24.5902	22.9508
		R1_+IAA_MK1_Series004	78	15	25	13	12	19.2308	32.0513	16.6667	15.3846
		R1_+IAA_MK1_Series005	105	18	34	27	7	17.1429	32.381	25.7143	6.66667
		R1_+IAA_MK1_Series006	104	17	27	22	5	16.3462	25.9615	21.1538	4.80769
		R1_+IAA_MK1_Series007	101	14	28	24	4	13.8614	27.7228	23.7624	3.9604
		R1_-IAA_MK3_Series001	61	7	20	11	9	11.4754	32.7869	18.0328	14.7541
		R1_-IAA_MK3_Series002	132	21	39	27	12	15.9091	29.5455	20.4545	9.09091
		R1_-IAA_MK3_Series003	203	29	49	48	1	14.2857	24.1379	23.6453	0.492611
		R1_-IAA_MK3_Series004	133	26	44	26	18	19.5489	33.0827	19.5489	13.5338
		R1_-IAA_MK3_Series005	80	14	29	22	7	17.5	36.25	27.5	8.75
		R1_-IAA_MK3_Series006	68	10	20	9	11	14.7059	29.4118	13.2353	16.1765
		R1_-IAA_MK3_Series007	80	15	32	24	8	18.75	40	30	10
		R1_+IAA_MK3_Series001	72	23	28	28	0	31.9444	38.8889	38.8889	0
		R1_+IAA_MK3_Series002	220	40	68	73	-5	18.1818	30.9091	33.1818	-2.27273
		R1_+IAA_MK3_Series003	88	27	31	29	2	30.6818	35.2273	32.9545	2.27273
		R1_+IAA_MK3_Series004	77	23	29	23	6	29.8701	37.6623	29.8701	7.79221
		R1_+IAA_MK3_Series005	50	14	17	17	0	28	34	34	0
		R1_+IAA_MK3_Series006	22	6	9	4	5	27.2727	40.9091	18.1818	22.7273
		R1_+IAA_MK3_Series007	41	16	17	14	3	39.0244	41.4634	34.1463	7.31707

## Sheet: Figure 2b
Repeat	Timepoint (h post IAA)	Cell Line/Treatment	Percentage Cells +ve for b-Gal
1	24	CMV-IAA	5.24
2	24	CMV-IAA	5.99
3	24	CMV-IAA	1.21
1	24	CMV + IAA	8.9
2	24	CMV + IAA	11.2
3	24	CMV + IAA	1.59
1	24	C2 - IAA	6.79
2	24	C2 - IAA	3.14
3	24	C2 - IAA	5
1	24	C2 + IAA	20.6
2	24	C2 + IAA	21.2
3	24	C2 + IAA	15
1	24	D5 - IAA	6.12
2	24	D5 - IAA	6.1
3	24	D5 - IAA	6.47
1	24	D5 + IAA	28.7
2	24	D5 + IAA	34.2
3	24	D5 + IAA	16.1
1	48	CMV-IAA	3.75
2	48	CMV-IAA	5.67
3	48	CMV-IAA	3.89
1	48	CMV + IAA	8.02
2	48	CMV + IAA	6.88
3	48	CMV + IAA	5.77
1	48	C2 - IAA	4.29
2	48	C2 - IAA	0.57
3	48	C2 - IAA	5.19
1	48	C2 + IAA	22.6
2	48	C2 + IAA	33.2
3	48	C2 + IAA	28.3
1	48	D5 - IAA	4.25
2	48	D5 - IAA	1.78
3	48	D5 - IAA	5.31
1	48	D5 + IAA	27.5
2	48	D5 + IAA	32.4
3	48	D5 + IAA	31.9
1	72	CMV-IAA	4.32
2	72	CMV-IAA	1
3	72	CMV-IAA	2.86
1	72	CMV + IAA	1.29
2	72	CMV + IAA	1.85
3	72	CMV + IAA	3.27
1	72	C2 - IAA	8.04
2	72	C2 - IAA	0.56
3	72	C2 - IAA	3.87
1	72	C2 + IAA	25.3
2	72	C2 + IAA	33.1
3	72	C2 + IAA	39.9
1	72	D5 - IAA	10.3
2	72	D5 - IAA	5.37
3	72	D5 - IAA	3.21
1	72	D5 + IAA	38.7
2	72	D5 + IAA	33.2
3	72	D5 + IAA	44.6

## Sheet: Figure 2d
Repeat	Sample	Treatment	Bin	Percentage Cells with yH2AX	Percentage Cells with 53BP1
1	CMV-OsTIR1 Only	- IAA	0 Foci	64.4084	70.1336
1	CMV-OsTIR1 Only	- IAA	1-4 Foci	26.3359	29.0076
1	CMV-OsTIR1 Only	- IAA	5-9 Foci	4.29389	0.667939
1	CMV-OsTIR1 Only	- IAA	10 + Foxi	1.62214	0
2	CMV-OsTIR1 Only	- IAA	0 Foci	76.1677	68.503
2	CMV-OsTIR1 Only	- IAA	1-4 Foci	22.1557	30.4192
2	CMV-OsTIR1 Only	- IAA	5-9 Foci	0.359281	0.359281
2	CMV-OsTIR1 Only	- IAA	10 + Foxi	0.479042	0.479042
3	CMV-OsTIR1 Only	- IAA	0 Foci	82.5301	78.9157
3	CMV-OsTIR1 Only	- IAA	1-4 Foci	16.1145	20.7831
3	CMV-OsTIR1 Only	- IAA	5-9 Foci	0.753012	0.150602
3	CMV-OsTIR1 Only	- IAA	10 + Foxi	0	0
1	CMV-OsTIR1 Only	+ IAA	0 Foci	71.0669	76.1302
1	CMV-OsTIR1 Only	+ IAA	1-4 Foci	24.5027	23.0561
1	CMV-OsTIR1 Only	+ IAA	5-9 Foci	1.89873	0.271248
1	CMV-OsTIR1 Only	+ IAA	10 + Foxi	0.632911	0.0904159
2	CMV-OsTIR1 Only	+ IAA	0 Foci	80.1708	78.5579
2	CMV-OsTIR1 Only	+ IAA	1-4 Foci	18.9753	20.778
2	CMV-OsTIR1 Only	+ IAA	5-9 Foci	0.28463	0.28463
2	CMV-OsTIR1 Only	+ IAA	10 + Foxi	0.0948767	0.0948767
3	CMV-OsTIR1 Only	+ IAA	0 Foci	87.5	86.1779
3	CMV-OsTIR1 Only	+ IAA	1-4 Foci	11.4183	13.7019
3	CMV-OsTIR1 Only	+ IAA	5-9 Foci	0.360577	0.120192
3	CMV-OsTIR1 Only	+ IAA	10 + Foxi	0.360577	0
1	TRAIP-mAID C2	- IAA	0 Foci	72.0953	88.4806
1	TRAIP-mAID C2	- IAA	1-4 Foci	24.8262	11.3208
1	TRAIP-mAID C2	- IAA	5-9 Foci	1.68818	0.0993049
1	TRAIP-mAID C2	- IAA	10 + Foxi	0.297915	0
2	TRAIP-mAID C2	- IAA	0 Foci	86.3691	81.6647
2	TRAIP-mAID C2	- IAA	1-4 Foci	12.7865	18.0941
2	TRAIP-mAID C2	- IAA	5-9 Foci	0.241255	0
2	TRAIP-mAID C2	- IAA	10 + Foxi	0.120627	0.120627
3	TRAIP-mAID C2	- IAA	0 Foci	89.7767	88.8367
3	TRAIP-mAID C2	- IAA	1-4 Foci	9.63572	11.0458
3	TRAIP-mAID C2	- IAA	5-9 Foci	0.352526	0
3	TRAIP-mAID C2	- IAA	10 + Foxi	0.117509	0
1	TRAIP-mAID C2	+ IAA	0 Foci	34.0807	40.1345
1	TRAIP-mAID C2	+ IAA	1-4 Foci	35.5381	50.5605
1	TRAIP-mAID C2	+ IAA	5-9 Foci	16.1435	4.4843
1	TRAIP-mAID C2	+ IAA	10 + Foxi	9.08072	1.79372
2	TRAIP-mAID C2	+ IAA	0 Foci	25.0298	41.3588
2	TRAIP-mAID C2	+ IAA	1-4 Foci	34.8033	42.0739
2	TRAIP-mAID C2	+ IAA	5-9 Foci	23.1228	8.93921
2	TRAIP-mAID C2	+ IAA	10 + Foxi	9.65435	1.07271
3	TRAIP-mAID C2	+ IAA	0 Foci	42.8832	36.1314
3	TRAIP-mAID C2	+ IAA	1-4 Foci	40.3285	48.5401
3	TRAIP-mAID C2	+ IAA	5-9 Foci	9.30657	7.66423
3	TRAIP-mAID C2	+ IAA	10 + Foxi	2.91971	1.45985
1	TRAIP-mAID D5	- IAA	0 Foci	87.3727	71.0794
1	TRAIP-mAID D5	- IAA	1-4 Foci	12.3218	28.5132
1	TRAIP-mAID D5	- IAA	5-9 Foci	0.101833	0.101833
1	TRAIP-mAID D5	- IAA	10 + Foxi	0	0
2	TRAIP-mAID D5	- IAA	0 Foci	91.1141	78.2493
2	TRAIP-mAID D5	- IAA	1-4 Foci	8.22281	21.2202
2	TRAIP-mAID D5	- IAA	5-9 Foci	0.530504	0.265252
2	TRAIP-mAID D5	- IAA	10 + Foxi	0.132626	0
3	TRAIP-mAID D5	- IAA	0 Foci	70.178	79.6736
3	TRAIP-mAID D5	- IAA	1-4 Foci	27.8932	19.5846
3	TRAIP-mAID D5	- IAA	5-9 Foci	1.03858	0.148368
3	TRAIP-mAID D5	- IAA	10 + Foxi	0	0
1	TRAIP-mAID D5	+ IAA	0 Foci	29.4212	30.8682
1	TRAIP-mAID D5	+ IAA	1-4 Foci	35.5305	48.7138
1	TRAIP-mAID D5	+ IAA	5-9 Foci	20.0965	11.4148
1	TRAIP-mAID D5	+ IAA	10 + Foxi	7.55627	2.89389
2	TRAIP-mAID D5	+ IAA	0 Foci	55.1857	33.5467
2	TRAIP-mAID D5	+ IAA	1-4 Foci	33.1626	44.3022
2	TRAIP-mAID D5	+ IAA	5-9 Foci	6.65813	12.9321
2	TRAIP-mAID D5	+ IAA	10 + Foxi	1.66453	2.04866
3	TRAIP-mAID D5	+ IAA	0 Foci	42.5894	28.9608
3	TRAIP-mAID D5	+ IAA	1-4 Foci	31.5162	36.9676
3	TRAIP-mAID D5	+ IAA	5-9 Foci	12.2658	18.0579
3	TRAIP-mAID D5	+ IAA	10 + Foxi	5.62181	7.83646

[truncated: 47 more sheets: Figure 3a, Figure 3b, Figure 3c, Figure 4e, Figure 4f, Figure 4g, Figure 5a, Figure 5b, Figure 5c, Figure 5d, Figure 5e, Figure 5f, Figure 6a, Figure 6b, Figure 6c, Figure 7a, Figure 7b, Supplement Figure 1E, Supplement Figure 1F, Supplement Figure 1G …]
